# Supplementary material for: Exercise for the Diabetic Gut—Potential Health Effects and Underlying Mechanisms
Source: Nutrients. 2022 Feb 15;14(4):813. doi: 10.3390/nu14040813 (PMC8877907; doi:10.3390/nu14040813)
Supplement: Supplementary file 1 [file nutrients-14-00813-s001.zip]

Archive with 1 entries (1 files):
- nutrients-1577536-supplementary.pdf
